# Supplementary material for: Immunogenicity and protective efficacy on non-adjuvanted CD40-targeting SARS-CoV-2 vaccines in non-human primates
Source: eBioMedicine. 2026 Jul 1;129:106361. doi: 10.1016/j.ebiom.2026.106361 (PMC13347779; doi:10.1016/j.ebiom.2026.106361)
Supplement: Data Source [file mmc1.xlsx]

## Sheet: Fig. 1
Animal ID	group	Status	Vaccines	sex	DOB
MF1	CD40.RBDv	naive	CD40.RBDv	female	2017-04-18
MF2	CD40.RBDv	naive	CD40.RBDv	female	2017-04-24
MF3	CD40.RBDv	naive	CD40.RBDv	female	2018-07-27
MF4	CD40.RBDv	naive	CD40.RBDv	male	2018-08-14
MF5	CD40.RBDv	naive	CD40.RBDv	male	2018-08-30
MF6	CD40.RBDv	naive	CD40.RBDv	male	2018-08-31
MF7	CD40.RBDv	naive	CD40.RBDv	male	2017-06-30
MF8	CD40.RBDv	naive	CD40.RBDv	male	2017-03-09
MF9	IgG4.RBDv	naive	IgG4.RBDv	male	14/01/2019
MF10	IgG4.RBDv	naive	IgG4.RBDv	male	22/01/2019
MF11	IgG4.RBDv	naive	IgG4.RBDv	male	30/01/2019
MF12	CD40.Pan.CoV	naive	CD40.Pan.CoV / CD40.Pan.CoV/ CD40.Pan.CoV	male	03/04/2020
MF13	CD40.Pan.CoV	naive	CD40.Pan.CoV / CD40.Pan.CoV/ CD40.Pan.CoV	male	12/04/2020
MF14	CD40.Pan.CoV	naive	CD40.Pan.CoV / CD40.Pan.CoV/ CD40.Pan.CoV	female	22/04/2020
MF15	CD40.Pan.CoV	naive	CD40.Pan.CoV / CD40.Pan.CoV/ CD40.Pan.CoV	male	27/04/2020
MF16	CD40.Pan.CoV	naive	CD40.Pan.CoV / CD40.Pan.CoV/ CD40.Pan.CoV	female	27/04/2020
MF17	CD40.Pan.CoV	naive	CD40.Pan.CoV / CD40.Pan.CoV/ CD40.Pan.CoV	female	01/09/2020
MF18	Conv.	Convalescent	/	female	2016-12-18
MF19	Conv.	Convalescent	/	female	2016-12-21
MF20	Conv.	Convalescent	/	male	2017-02-19
MF21	Conv.	Convalescent	/	male	2017-02-22
MF22	Conv.	Convalescent	/	female	2017-02-25
MF23	Conv.	Convalescent	/	female	2017-02-28
MF24	CD40.RBDv Conv.	Convalescent	CD40.RBDv	female	2016-12-15
MF25	CD40.RBDv Conv.	Convalescent	CD40.RBDv	female	2016-12-15
MF26	CD40.RBDv Conv.	Convalescent	CD40.RBDv	female	2017-01-04
MF27	CD40.RBDv Conv.	Convalescent	CD40.RBDv	female	2017-02-18
MF28	CD40.RBDv Conv.	Convalescent	CD40.RBDv	male	2017-02-11
MF29	CD40.RBDv Conv.	Convalescent	CD40.RBDv	male	2017-03-02
MF30	CD40.Pan.CoV Conv.	Convalescent	CD40.Pan.CoV	male	14/02/2017
MF31	CD40.Pan.CoV Conv.	Convalescent	CD40.Pan.CoV	male	03/03/2017
MF32	CD40.Pan.CoV Conv.	Convalescent	CD40.Pan.CoV	male	04/03/2017
MF33	CD40.Pan.CoV Conv.	Convalescent	CD40.Pan.CoV	female	13/03/2017
MF34	CD40.Pan.CoV Conv.	Convalescent	CD40.Pan.CoV	female	22/08/2017
MF35	Controls	naive	/	female	2017-04-10
MF36	Controls	naive	/	male	2018-05-29
MF37	Controls	naive	/	female	2018-07-18
MF38	Controls	naive	/	female	01/01/2016
MF39	Controls	naive	/	male	21/05/2017
MF40	Historical controls	naive	/	female	18/08/2018
MF41	Historical controls	naive	/	male	31/01/2019
MF42	CD40.RBDv Conv.	Convalescent	CD40.RBDv	male	2017-02-26
MF43	CD40.RBDv Conv.	Convalescent	CD40.RBDv	male	2017-09-23
MF44	CD40.Pan.CoV Conv.	Convalescent	CD40.Pan.CoV / CD40.Pan.CoV	male	24/03/2017
MF45	CD40.Pan.CoV Conv.	Convalescent	CD40.Pan.CoV / CD40.Pan.CoV	male	04/05/2017
MF46	CD40.Pan.CoV Conv.	Convalescent	CD40.Pan.CoV / CD40.Pan.CoV	male	28/05/2017
MF47	CD40.Pan.CoV Conv.	Convalescent	CD40.Pan.CoV / CD40.Pan.CoV	male	03/06/2017
MF48	CD40.Pan.CoV Conv.	Convalescent	CD40.Pan.CoV / CD40.Pan.CoV	male	17/06/2017
MF49	CD40.Pan.CoV Conv.	Convalescent	CD40.Pan.CoV / CD40.Pan.CoV	male	16/07/2017
MF50	CD40.Pan.CoV Conv.	Convalescent	CD40.Pan.CoV / CD40.Pan.CoV	male	19/07/2017
MF51	CD40.Pan.CoV Conv.	Convalescent	CD40.Pan.CoV / CD40.Pan.CoV	male	28/08/2017
MF52	mRNA/CD40.RBDv	naive	Bnt162b2 / Bnt162b2 /CD40.Pan.CoV	female	2018-08-25
MF53	mRNA/CD40.RBDv	naive	Bnt162b2 / Bnt162b2 /CD40.Pan.CoV	female	2018-08-29
MF54	mRNA/CD40.RBDv	naive	Bnt162b2 / Bnt162b2 /CD40.Pan.CoV	male	2019-01-24
MF55	mRNA/CD40.RBDv	naive	Bnt162b2 / Bnt162b2 /CD40.Pan.CoV	female	2019-01-28
MF56	mRNA/CD40.RBDv	naive	Bnt162b2 / Bnt162b2 /CD40.Pan.CoV	male	2019-02-04
MF57	mRNA/CD40.RBDv	naive	Bnt162b2 / Bnt162b2 /CD40.Pan.CoV	female	2019-08-21
MF58	Controls	naive	/	female	2017-04-19
MF59	Controls	naive	/	male	2018-06-04
MF60	Controls	naive	/	male	2018-08-13
MF61	Controls	naive	/	male	09/03/2017
MF62	Controls	naive	/	male	09/09/2017
MF63	Historical controls	naive	/	female	2017-03-20
MF64	Historical controls	naive	/	female	2018-01-28
MF65	Historical controls	naive	/	female	07/04/2018
MF66	Historical controls	naive	/	female	02/05/2018
MF67	Historical controls	naive	/	female	11/05/2018
MF68	Historical controls	naive	/	female	21/05/2018
MF69	CD40.Pan.CoV. Delta Conv.	Convalescent	CD40.Pan.CoV	female	13/11/2010
MF70	CD40.Pan.CoV. Delta Conv.	Convalescent	CD40.Pan.CoV	male	15/01/2019
MF71	CD40.Pan.CoV. Delta Conv.	Convalescent	CD40.Pan.CoV	male	23/01/2019
MF72	CD40.Pan.CoV. Delta Conv.	Convalescent	CD40.Pan.CoV	male	17/06/2019
MF73	CD40.Pan.CoV. XBB.1.5 Conv.	Convalescent	CD40.Pan.CoV	female	12/12/2006
MF74	CD40.Pan.CoV. XBB.1.5 Conv.	Convalescent	CD40.Pan.CoV	female	20/04/2020
MF75	CD40.Pan.CoV. XBB.1.5 Conv.	Convalescent	CD40.Pan.CoV	male	08/01/2021
MF76	CD40.Pan.CoV. XBB.1.5 Conv.	Convalescent	CD40.Pan.CoV	male	18/05/2017
MF77	CD40.Pan.CoV. +Adj. XBB.1.5 Conv.	Convalescent	CD40.Pan.CoV	female	24/05/2018
MF78	CD40.Pan.CoV. +Adj. XBB.1.5 Conv.	Convalescent	CD40.Pan.CoV	male	01/01/2021
MF79	CD40.Pan.CoV. +Adj. XBB.1.5 Conv.	Convalescent	CD40.Pan.CoV	female	11/01/2021
MF80	CD40.Pan.CoV. +Adj. XBB.1.5 Conv.	Convalescent	CD40.Pan.CoV	male	24/06/2017
MF81	XBB.1.5 Conv.	Convalescent	/	male	31/08/2018
MF82	XBB.1.5 Conv.	Convalescent	/	male	07/04/2020
MF83	XBB.1.5 Conv.	Convalescent	/	female	09/01/2021
MF84	CD40.Pan.CoV Safety	naive	CD40.Pan.CoV/CD40.Pan.CoV	male	04/04/2020
MF85	CD40.Pan.CoV Safety	naive	CD40.Pan.CoV/CD40.Pan.CoV	female	20/04/2020
MF86	CD40.Pan.CoV +Adj. Safety	naive	CD40.Pan.CoV/CD40.Pan.CoV	male	15/04/2020
MF87	CD40.Pan.CoV +Adj. Safety	naive	CD40.Pan.CoV/CD40.Pan.CoV	female	31/08/2020
MF88	mRNA Conv.	Convalescent	Bnt162b2	female	20/12/2016
MF89	mRNA Conv.	Convalescent	Bnt162b2	male	13/02/2017
MF90	mRNA Conv.	Convalescent	Bnt162b2	female	22/02/2017
MF91	mRNA Conv.	Convalescent	Bnt162b2	male	16/03/2017
MF92	mRNA Conv.	Convalescent	Bnt162b2	female	03/04/2017
MF93	mRNA Conv.	Convalescent	Bnt162b2	female	02/01/2016
MF94	mRNA/mRNA	Convalescent	Bnt162b2/Bnt162b2/Bnt162b2	male	2018-03-29
MF95	mRNA/mRNA	Convalescent	Bnt162b2/Bnt162b2/Bnt162b2	male	2018-03-28
MF96	mRNA/mRNA	Convalescent	Bnt162b2/Bnt162b2/Bnt162b2	male	2018-03-21
MF97	mRNA/mRNA	Convalescent	Bnt162b2/Bnt162b2/Bnt162b2	female	2017-03-17
MF98	mRNA/mRNA	Convalescent	Bnt162b2/Bnt162b2/Bnt162b2	female	2017-03-17
MF99	mRNA/mRNA	Convalescent	Bnt162b2/Bnt162b2/Bnt162b2	female	2017-03-19
MF63	bi-mRNA BA.2 Conv.	Convalescent	bivalent Bnt162b2 (Wuhan/BA.4-5)	female	2017-03-20
MF64	bi-mRNA BA.2 Conv.	Convalescent	bivalent Bnt162b2 (Wuhan/BA.4-5)	female	2018-01-28
MF100	bi-mRNA BA.2 Conv.	Convalescent	bivalent Bnt162b2 (Wuhan/BA.4-5)	male	2018-08-24
MF101	bi-mRNA BA.2 Conv.	Convalescent	bivalent Bnt162b2 (Wuhan/BA.4-5)	male	2018-08-28

## Sheet: Fig. S1a
	RBDv1 with K417N, E484K and N501Y
	RBD
	332	339	346	356	368	371	373	375	376	403	405	408	417	435	440	444	445	446	450	452	455	456	460	475	477	478	481	483	484	486	487	490	493	496	498	501	505	521
Wuhan	I	G	R	K	L	S	S	S	T	R	D	R	K	A	N	K	V	G	N	L	L	F	N	A	S	T	N	V	E	F	N	F	Q	G	Q	N	Y	P
Alpha B.1.1.7 (20I, V1)																																				N501Y
Beta B.1.351 (20H, V2)													K417N																E484K							N501Y
Gamma P.1 (20J, V3)													K417T																E484K							N501Y
Delta B.1.617.2 (21A, 21I; 21J)																				L452R						T478K
Kappa B.1.617.1 (21B)																				L452R									E484Q
Epsilon (21C)																				L452R
Eta B.1.525 (21D), Iota B.1.526 (21F), Zeta P.2																													E484K
Lambda C.37 (21G)																				L452Q												F490S
Mu B.1.621 (21H)			R346K																										E484K							N501Y
Omicron BA.1 (21K)		G339D				S371L	S373P	S375F					K417N		N440K			G446S							S477N	T478K			E484A				Q493R	G496S	Q498R	N501Y	Y505H
Omicron BA.2 (21L)		G339D				S371F	S373P	S375F	T376A		D405N	R408S	K417N		N440K										S477N	T478K			E484A				Q493R		Q498R	N501Y	Y505H
Omicron BA.4 (22A), BA.5 (22B)		G339D				S371F	S373P	S375F	T376A		D405N	R408S	K417N		N440K					L452R					S477N	T478K			E484A	F486V					Q498R	N501Y	Y505H
Omicron BA.2.12.1 (22C)		G339D				S371F	S373P	S375F	T376A		D405N	R408S	K417N		N440K					L452Q					S477N	T478K			E484A				Q493R		Q498R	N501Y	Y505H
Omicron BA.2.75 (22D)		G339H				S371F	S373P	S375F	T376A		D405N	R408S	K417N		N440K			G446S					N460K		S477N	T478K			E484A						Q498R	N501Y	Y505H
Omicron BQ.1 (22E)		G339D				S371F	S373P	S375F	T376A		D405N	R408S	K417N		N440K	K444T				L452R			N460K		S477N	T478K			E484A	F486V					Q498R	N501Y	Y505H
Omicron BQ.1.1		G339D	R346T			S371F	S373P	S375F	T376A		D405N	R408S	K417N		N440K					L452R			N460K		S477N	T478K			E484A	F486V					Q498R	N501Y	Y505H
Omicron BA.4.6, BF.7		G339D	R346T			S371F	S373P	S375F	T376A		D405N	R408S	K417N		N440K					L452R					S477N	T478K			E484A	F486V					Q498R	N501Y	Y505H
Omicron BA.2.75.2		G339H	R346T			S371F	S373P	S375F	T376A		D405N	R408S	K417N		N440K			G446S					N460K		S477N	T478K			E484A	F486S					Q498R	N501Y	Y505H
Omicron XBB (22F)		G339H	R346T		L368I	S371F	S373P	S375F	T376A		D405N	R408S	K417N		N440K		V445P	G446S					N460K		S477N	T478K			E484A	F486S		F490S			Q498R	N501Y	Y505H
Omicron XBB.1.5 (23A), XBB.1.9 (23D)		G339H	R346T		L368I	S371F	S373P	S375F	T376A		D405N	R408S	K417N		N440K		V445P	G446S					N460K		S477N	T478K			E484A	F486P		F490S			Q498R	N501Y	Y505H
Omicron XBB.1.16 (23B)		G339H	R346T		L368I	S371F	S373P	S375F	T376A		D405N	R408S	K417N		N440K		V445P	G446S					N460K		S477N	T478R			E484A	F486P		F490S			Q498R	N501Y	Y505H
Omicron CH.1.1 (23C)		G339H	R346T			S371F	S373P	S375F	T376A		D405N	R408S	K417N		N440K	K444T		G446S		L452R			N460K		S477N	T478K			E484A	F486S					Q498R	N501Y	Y505H
Omicron XBB.2.3 (23E)		G339H	R346T		L368I	S371F	S373P	S375F	T376A		D405N	R408S	K417N		N440K		V445P	G446S					N460K		S477N	T478K			E484A	F486P		F490S			Q498R	N501Y	Y505H	P521S
Omicron EG.5.1 (23F)		G339H	R346T		L368I	S371F	S373P	S375F	T376A		D405N	R408S	K417N		N440K		V445P	G446S				F456L	N460K		S477N	T478K			E484A	F486P		F490S			Q498R	N501Y	Y505H
Omicron XBB.1.5.70 (23G)		G339H	R346T		L368I	S371F	S373P	S375F	T376A		D405N	R408S	K417N		N440K		V445P	G446S			L455F	F456L	N460K		S477N	T478K			E484A	F486P		F490S			Q498R	N501Y	Y505H
Omicron HK.3 (23H)		G339H	R346T		L368I	S371F	S373P	S375F	T376A		D405N	R408S	K417N		N440K		V445P	G446S			L455F	F456L	N460K		S477N	T478K			E484A	F486P/S		F490S			Q498R	N501Y	Y505H
Omicron BA.2.86 (23I)	I332V	G339H		K356T		S371F	S373P	S375F	T376A	R403K	D405N	R408S	K417N		N440K		V445H	G446S	N450D	L452W			N460K		S477N	T478K	N481K	V483-	E484K	F486P					Q498R	N501Y	Y505H
Omicron FL.1.5.1		G339H	R346T		L368I	S371F	S373P	S375F	T376A		D405N	R408S	K417N		N440K		V445P	G446S				F456L	N460K		S477N	T478R			E484A	F486P		F490S			Q498R	N501Y	Y505H
Omicron HV.1		G339H	R346T		L368I	S371F	S373P	S375F	T376A		D405N	R408S	K417N		N440K		V445P	G446S		L452R		F456L	N460K		S477N	T478K			E484A	F486P		F490S			Q498R	N501Y	Y505H
Omicron JD.1.1		G339H	R346T		L368I	S371F	S373P	S375F	T376A		D405N	R408S	K417N		N440K		V445P	G446S			L455F	F456L	N460K	A475V	S477N	T478K			E484A	F486P		F490S			Q498R	N501Y	Y505H
Omicron JN.1 (24A)	I332V	G339H		K356T		S371F	S373P	S375F	T376A	R403K	D405N	R408S	K417N		N440K		V445H	G446S	N450D	L452W	L455S		N460K		S477N	T478K	N481K	V483-	E484K	F486P					Q498R	N501Y	Y505H
Omicron JN.1.11.1 (24B)	I332V	G339H		K356T		S371F	S373P	S375F	T376A	R403K	D405N	R408S	K417N		N440K		V445H	G446S	N450D	L452W	L455S	F456L	N460K		S477N	T478K	N481K	V483-	E484K	F486P					Q498R	N501Y	Y505H
Omicron KP.2, LB.1	I332V	G339H	R346T	K356T		S371F	S373P	S375F	T376A	R403K	D405N	R408S	K417N		N440K		V445H	G446S	N450D	L452W	L455S	F456L	N460K		S477N	T478K	N481K	V483-	E484K	F486P					Q498R	N501Y	Y505H
Omicron KP.3 (24C)	I332V	G339H		K356T		S371F	S373P	S375F	T376A	R403K	D405N	R408S	K417N		N440K		V445H	G446S	N450D	L452W	L455S	F456L	N460K		S477N	T478K	N481K	V483-	E484K	F486P			Q493E		Q498R	N501Y	Y505H
Omicron XEC (24F)	I332V	G339H		K356T		S371F	S373P	S375F	T376A	R403K	D405N	R408S	K417N		N440K		V445H	G446S	N450D	L452W	L455S	F456L	N460K		S477N	T478K	N481K	V483-	E484K	F486P			Q493E		Q498R	N501Y	Y505H
Omicron LP.8.1 (25A)	I332V	G339H	R346T	K356T		S371F	S373P	S375F	T376A	R403K	D405N	R408S	K417N		N440K		V445R	G446S	N450D	L452W	L455S	F456L	N460K		S477N	T478K	N481K	V483-	E484K	F486P			Q493E		Q498R	N501Y	Y505H
Omicron NB.1.8.1 (25B)	I332V	G339H		K356T		S371F	S373P	S375F	T376A	R403K	D405N	R408S	K417N	A435S	N440K		V445H	G446S	N450D	L452W	L455S	F456L	N460K		S477N	T478I	N481K	V483-	E484K	F486P			Q493E		Q498R	N501Y	Y505H
Omicron XFG (25C)	I332V	G339H	R346T	K356T		S371F	S373P	S375F	T376A	R403K	D405N	R408S	K417N		N440K	K444R	V445R	G446S	N450D	L452W	L455S	F456L	N460K		S477N	T478K	N481K	V483-	E484K	F486P	N487D		Q493E		Q498R	N501Y	Y505H

## Sheet: Fig. S1b
	RBDv2 with K417N, L452R, T478K, E484Q and N501Y
	RBD
	332	339	346	356	368	371	373	375	376	403	405	408	417	435	440	444	445	446	450	452	455	456	460	475	477	478	481	483	484	486	487	490	493	496	498	501	505	521
Wuhan	I	G	R	K	L	S	S	S	T	R	D	R	K	A	N	K	V	G	N	L	L	F	N	A	S	T	N	V	E	F	N	F	Q	G	Q	N	Y	P
Alpha B.1.1.7 (20I, V1)																																				N501Y
Beta B.1.351 (20H, V2)													K417N																E484K							N501Y
Gamma P.1 (20J, V3)													K417T																E484K							N501Y
Delta B.1.617.2 (21A, 21I; 21J)																				L452R						T478K
Kappa B.1.617.1 (21B)																				L452R									E484Q
Epsilon (21C)																				L452R
Eta B.1.525 (21D), Iota B.1.526 (21F), Zeta P.2																													E484K
Lambda C.37 (21G)																				L452Q												F490S
Mu B.1.621 (21H)			R346K																										E484K							N501Y
Omicron BA.1 (21K)		G339D				S371L	S373P	S375F					K417N		N440K			G446S							S477N	T478K			E484A				Q493R	G496S	Q498R	N501Y	Y505H
Omicron BA.2 (21L)		G339D				S371F	S373P	S375F	T376A		D405N	R408S	K417N		N440K										S477N	T478K			E484A				Q493R		Q498R	N501Y	Y505H
Omicron BA.4 (22A), BA.5 (22B)		G339D				S371F	S373P	S375F	T376A		D405N	R408S	K417N		N440K					L452R					S477N	T478K			E484A	F486V					Q498R	N501Y	Y505H
Omicron BA.2.12.1 (22C)		G339D				S371F	S373P	S375F	T376A		D405N	R408S	K417N		N440K					L452Q					S477N	T478K			E484A				Q493R		Q498R	N501Y	Y505H
Omicron BA.2.75 (22D)		G339H				S371F	S373P	S375F	T376A		D405N	R408S	K417N		N440K			G446S					N460K		S477N	T478K			E484A						Q498R	N501Y	Y505H
Omicron BQ.1 (22E)		G339D				S371F	S373P	S375F	T376A		D405N	R408S	K417N		N440K	K444T				L452R			N460K		S477N	T478K			E484A	F486V					Q498R	N501Y	Y505H
Omicron BQ.1.1		G339D	R346T			S371F	S373P	S375F	T376A		D405N	R408S	K417N		N440K					L452R			N460K		S477N	T478K			E484A	F486V					Q498R	N501Y	Y505H
Omicron BA.4.6, BF.7		G339D	R346T			S371F	S373P	S375F	T376A		D405N	R408S	K417N		N440K					L452R					S477N	T478K			E484A	F486V					Q498R	N501Y	Y505H
Omicron BA.2.75.2		G339H	R346T			S371F	S373P	S375F	T376A		D405N	R408S	K417N		N440K			G446S					N460K		S477N	T478K			E484A	F486S					Q498R	N501Y	Y505H
Omicron XBB (22F)		G339H	R346T		L368I	S371F	S373P	S375F	T376A		D405N	R408S	K417N		N440K		V445P	G446S					N460K		S477N	T478K			E484A	F486S		F490S			Q498R	N501Y	Y505H
Omicron XBB.1.5 (23A), XBB.1.9 (23D)		G339H	R346T		L368I	S371F	S373P	S375F	T376A		D405N	R408S	K417N		N440K		V445P	G446S					N460K		S477N	T478K			E484A	F486P		F490S			Q498R	N501Y	Y505H
Omicron XBB.1.16 (23B)		G339H	R346T		L368I	S371F	S373P	S375F	T376A		D405N	R408S	K417N		N440K		V445P	G446S					N460K		S477N	T478R			E484A	F486P		F490S			Q498R	N501Y	Y505H
Omicron CH.1.1 (23C)		G339H	R346T			S371F	S373P	S375F	T376A		D405N	R408S	K417N		N440K	K444T		G446S		L452R			N460K		S477N	T478K			E484A	F486S					Q498R	N501Y	Y505H
Omicron XBB.2.3 (23E)		G339H	R346T		L368I	S371F	S373P	S375F	T376A		D405N	R408S	K417N		N440K		V445P	G446S					N460K		S477N	T478K			E484A	F486P		F490S			Q498R	N501Y	Y505H	P521S
Omicron EG.5.1 (23F)		G339H	R346T		L368I	S371F	S373P	S375F	T376A		D405N	R408S	K417N		N440K		V445P	G446S				F456L	N460K		S477N	T478K			E484A	F486P		F490S			Q498R	N501Y	Y505H
Omicron XBB.1.5.70 (23G)		G339H	R346T		L368I	S371F	S373P	S375F	T376A		D405N	R408S	K417N		N440K		V445P	G446S			L455F	F456L	N460K		S477N	T478K			E484A	F486P		F490S			Q498R	N501Y	Y505H
Omicron HK.3 (23H)		G339H	R346T		L368I	S371F	S373P	S375F	T376A		D405N	R408S	K417N		N440K		V445P	G446S			L455F	F456L	N460K		S477N	T478K			E484A	F486P/S		F490S			Q498R	N501Y	Y505H
Omicron BA.2.86 (23I)	I332V	G339H		K356T		S371F	S373P	S375F	T376A	R403K	D405N	R408S	K417N		N440K		V445H	G446S	N450D	L452W			N460K		S477N	T478K	N481K	V483-	E484K	F486P					Q498R	N501Y	Y505H
Omicron FL.1.5.1		G339H	R346T		L368I	S371F	S373P	S375F	T376A		D405N	R408S	K417N		N440K		V445P	G446S				F456L	N460K		S477N	T478R			E484A	F486P		F490S			Q498R	N501Y	Y505H
Omicron HV.1		G339H	R346T		L368I	S371F	S373P	S375F	T376A		D405N	R408S	K417N		N440K		V445P	G446S		L452R		F456L	N460K		S477N	T478K			E484A	F486P		F490S			Q498R	N501Y	Y505H
Omicron JD.1.1		G339H	R346T		L368I	S371F	S373P	S375F	T376A		D405N	R408S	K417N		N440K		V445P	G446S			L455F	F456L	N460K	A475V	S477N	T478K			E484A	F486P		F490S			Q498R	N501Y	Y505H
Omicron JN.1 (24A)	I332V	G339H		K356T		S371F	S373P	S375F	T376A	R403K	D405N	R408S	K417N		N440K		V445H	G446S	N450D	L452W	L455S		N460K		S477N	T478K	N481K	V483-	E484K	F486P					Q498R	N501Y	Y505H
Omicron JN.1.11.1 (24B)	I332V	G339H		K356T		S371F	S373P	S375F	T376A	R403K	D405N	R408S	K417N		N440K		V445H	G446S	N450D	L452W	L455S	F456L	N460K		S477N	T478K	N481K	V483-	E484K	F486P					Q498R	N501Y	Y505H
Omicron KP.2, LB.1	I332V	G339H	R346T	K356T		S371F	S373P	S375F	T376A	R403K	D405N	R408S	K417N		N440K		V445H	G446S	N450D	L452W	L455S	F456L	N460K		S477N	T478K	N481K	V483-	E484K	F486P					Q498R	N501Y	Y505H
Omicron KP.3 (24C)	I332V	G339H		K356T		S371F	S373P	S375F	T376A	R403K	D405N	R408S	K417N		N440K		V445H	G446S	N450D	L452W	L455S	F456L	N460K		S477N	T478K	N481K	V483-	E484K	F486P			Q493E		Q498R	N501Y	Y505H
Omicron XEC (24F)	I332V	G339H		K356T		S371F	S373P	S375F	T376A	R403K	D405N	R408S	K417N		N440K		V445H	G446S	N450D	L452W	L455S	F456L	N460K		S477N	T478K	N481K	V483-	E484K	F486P			Q493E		Q498R	N501Y	Y505H
Omicron LP.8.1 (25A)	I332V	G339H	R346T	K356T		S371F	S373P	S375F	T376A	R403K	D405N	R408S	K417N		N440K		V445R	G446S	N450D	L452W	L455S	F456L	N460K		S477N	T478K	N481K	V483-	E484K	F486P			Q493E		Q498R	N501Y	Y505H
Omicron NB.1.8.1 (25B)	I332V	G339H		K356T		S371F	S373P	S375F	T376A	R403K	D405N	R408S	K417N	A435S	N440K		V445H	G446S	N450D	L452W	L455S	F456L	N460K		S477N	T478I	N481K	V483-	E484K	F486P			Q493E		Q498R	N501Y	Y505H
Omicron XFG (25C)	I332V	G339H	R346T	K356T		S371F	S373P	S375F	T376A	R403K	D405N	R408S	K417N		N440K	K444R	V445R	G446S	N450D	L452W	L455S	F456L	N460K		S477N	T478K	N481K	V483-	E484K	F486P	N487D		Q493E		Q498R	N501Y	Y505H

## Sheet: Fig. S3a
						NR			M			R

## Sheet: Fig. S3b
		NR				M	R

## Sheet: Fig. S3c
		NR				M	R

## Sheet: Fig 2a-2b
Animal ID	Week post immunization	Fluids	group	Measure name	Value	Unit
MF1	-1	serum	CD40.RBDv	IgG CoV-2 RBD	63.456402114	AU/mL
MF1	2	serum	CD40.RBDv	IgG CoV-2 RBD	401.141726358	AU/mL
MF1	4	serum	CD40.RBDv	IgG CoV-2 RBD	3 992.607528539	AU/mL
MF10	-1	serum	IgG4.RBDv	IgG CoV-2 RBD	185.241421164	AU/mL
MF10	2	serum	IgG4.RBDv	IgG CoV-2 RBD	491.243587337	AU/mL
MF10	4	serum	IgG4.RBDv	IgG CoV-2 RBD	585.055624083	AU/mL
MF10	6	serum	IgG4.RBDv	IgG CoV-2 RBD	297.554684487	AU/mL
MF10	9	serum	IgG4.RBDv	IgG CoV-2 RBD	235.799446499	AU/mL
MF10	12	serum	IgG4.RBDv	IgG CoV-2 RBD	168.308	AU/mL
MF10	15	serum	IgG4.RBDv	IgG CoV-2 RBD	192.853	AU/mL
MF10	18	serum	IgG4.RBDv	IgG CoV-2 RBD	155.6976104	AU/mL
MF10	22	serum	IgG4.RBDv	IgG CoV-2 RBD	173.377	AU/mL
MF10	26	serum	IgG4.RBDv	IgG CoV-2 RBD	125.642	AU/mL
MF10	53	serum	IgG4.RBDv	IgG CoV-2 RBD	236.213	AU/mL
MF11	-1	serum	IgG4.RBDv	IgG CoV-2 RBD	85.879191993	AU/mL
MF11	2	serum	IgG4.RBDv	IgG CoV-2 RBD	81.516749469	AU/mL
MF11	4	serum	IgG4.RBDv	IgG CoV-2 RBD	43.284391323	AU/mL
MF11	6	serum	IgG4.RBDv	IgG CoV-2 RBD	40.799677481	AU/mL
MF11	9	serum	IgG4.RBDv	IgG CoV-2 RBD	57.310862654	AU/mL
MF11	12	serum	IgG4.RBDv	IgG CoV-2 RBD	53.1722	AU/mL
MF11	15	serum	IgG4.RBDv	IgG CoV-2 RBD	61.3788	AU/mL
MF11	18	serum	IgG4.RBDv	IgG CoV-2 RBD	60.83489518	AU/mL
MF11	22	serum	IgG4.RBDv	IgG CoV-2 RBD	57.877	AU/mL
MF11	26	serum	IgG4.RBDv	IgG CoV-2 RBD	56.1843	AU/mL
MF11	53	serum	IgG4.RBDv	IgG CoV-2 RBD	54.9442	AU/mL
MF2	-1	serum	CD40.RBDv	IgG CoV-2 RBD	45.234262501	AU/mL
MF2	2	serum	CD40.RBDv	IgG CoV-2 RBD	628.817976699	AU/mL
MF2	4	serum	CD40.RBDv	IgG CoV-2 RBD	3 029.504410946	AU/mL
MF3	-1	serum	CD40.RBDv	IgG CoV-2 RBD	59.922255414	AU/mL
MF3	2	serum	CD40.RBDv	IgG CoV-2 RBD	1 393.333448825	AU/mL
MF3	4	serum	CD40.RBDv	IgG CoV-2 RBD	2 612.717352420	AU/mL
MF4	-1	serum	CD40.RBDv	IgG CoV-2 RBD	51.850152566	AU/mL
MF4	2	serum	CD40.RBDv	IgG CoV-2 RBD	3 835.084450204	AU/mL
MF4	4	serum	CD40.RBDv	IgG CoV-2 RBD	13 340.842921307	AU/mL
MF5	-1	serum	CD40.RBDv	IgG CoV-2 RBD	103.593978293	AU/mL
MF5	2	serum	CD40.RBDv	IgG CoV-2 RBD	2 352.992797699	AU/mL
MF5	4	serum	CD40.RBDv	IgG CoV-2 RBD	5 290.482864047	AU/mL
MF6	-1	serum	CD40.RBDv	IgG CoV-2 RBD	82.79427808	AU/mL
MF6	2	serum	CD40.RBDv	IgG CoV-2 RBD	1 182.859163573	AU/mL
MF6	4	serum	CD40.RBDv	IgG CoV-2 RBD	2 363.791122534	AU/mL
MF7	2	serum	CD40.RBDv	IgG CoV-2 RBD	1 871.71	AU/mL
MF7	4	serum	CD40.RBDv	IgG CoV-2 RBD	2 859.75	AU/mL
MF7	6	serum	CD40.RBDv	IgG CoV-2 RBD	3 069.5	AU/mL
MF7	12	serum	CD40.RBDv	IgG CoV-2 RBD	1 085.48	AU/mL
MF7	15	serum	CD40.RBDv	IgG CoV-2 RBD	1 076.08	AU/mL
MF7	18	serum	CD40.RBDv	IgG CoV-2 RBD	710.7681916	AU/mL
MF7	22	serum	CD40.RBDv	IgG CoV-2 RBD	940.049	AU/mL
MF7	26	serum	CD40.RBDv	IgG CoV-2 RBD	835.978	AU/mL
MF7	53	serum	CD40.RBDv	IgG CoV-2 RBD	675.5658752	AU/mL
MF7	-1	serum	CD40.RBDv	IgG CoV-2 RBD	118.335	AU/mL
MF8	2	serum	CD40.RBDv	IgG CoV-2 RBD	585.837	AU/mL
MF8	4	serum	CD40.RBDv	IgG CoV-2 RBD	1 760.31	AU/mL
MF8	6	serum	CD40.RBDv	IgG CoV-2 RBD	1 554.51	AU/mL
MF8	12	serum	CD40.RBDv	IgG CoV-2 RBD	804.301	AU/mL
MF8	15	serum	CD40.RBDv	IgG CoV-2 RBD	628.386	AU/mL
MF8	18	serum	CD40.RBDv	IgG CoV-2 RBD	438.5481973	AU/mL
MF8	22	serum	CD40.RBDv	IgG CoV-2 RBD	467.562	AU/mL
MF8	26	serum	CD40.RBDv	IgG CoV-2 RBD	376.798	AU/mL
MF8	53	serum	CD40.RBDv	IgG CoV-2 RBD	589.8144889	AU/mL
MF8	-1	serum	CD40.RBDv	IgG CoV-2 RBD	50.4838	AU/mL
MF9	-1	serum	IgG4.RBDv	IgG CoV-2 RBD	85.636553265	AU/mL
MF9	2	serum	IgG4.RBDv	IgG CoV-2 RBD	81.606084137	AU/mL
MF9	4	serum	IgG4.RBDv	IgG CoV-2 RBD	58.841259866	AU/mL
MF9	6	serum	IgG4.RBDv	IgG CoV-2 RBD	57.26686443	AU/mL
MF9	9	serum	IgG4.RBDv	IgG CoV-2 RBD	56.992944268	AU/mL
MF9	12	serum	IgG4.RBDv	IgG CoV-2 RBD	81.0649	AU/mL
MF9	15	serum	IgG4.RBDv	IgG CoV-2 RBD	72.6417	AU/mL
MF9	18	serum	IgG4.RBDv	IgG CoV-2 RBD	45.67124306	AU/mL
MF9	22	serum	IgG4.RBDv	IgG CoV-2 RBD	67.6122	AU/mL
MF9	26	serum	IgG4.RBDv	IgG CoV-2 RBD	54.9737	AU/mL
MF9	53	serum	IgG4.RBDv	IgG CoV-2 RBD	67.7794	AU/mL

## Sheet: Fig. 2c
Animal ID	Week post immunization	Fluids	group	Measure name	Value	Unit
MF1	3	BAL supernatant	CD40.RBDv	IgG CoV-2 RBD	1.18162	AU/mL
MF10	3	BAL supernatant	IgG4.RBDv	IgG CoV-2 RBD	0.667241337	AU/mL
MF11	3	BAL supernatant	IgG4.RBDv	IgG CoV-2 RBD	0.147577664	AU/mL
MF2	3	BAL supernatant	CD40.RBDv	IgG CoV-2 RBD	0.759409	AU/mL
MF3	3	BAL supernatant	CD40.RBDv	IgG CoV-2 RBD	1.09298	AU/mL
MF4	3	BAL supernatant	CD40.RBDv	IgG CoV-2 RBD	7.81359	AU/mL
MF5	3	BAL supernatant	CD40.RBDv	IgG CoV-2 RBD	6.19935	AU/mL
MF6	3	BAL supernatant	CD40.RBDv	IgG CoV-2 RBD	1.1091	AU/mL
MF7	3	BAL supernatant	CD40.RBDv	IgG CoV-2 RBD	3.16846059	AU/mL
MF8	3	BAL supernatant	CD40.RBDv	IgG CoV-2 RBD	1.346728629	AU/mL
MF9	3	BAL supernatant	IgG4.RBDv	IgG CoV-2 RBD	0.007080078	AU/mL
MF1	3	Nasopharyngeal fluid	CD40.RBDv	IgG CoV-2 RBD	0.007080078	AU/mL
MF10	3	Nasopharyngeal fluid	IgG4.RBDv	IgG CoV-2 RBD	0.079947465	AU/mL
MF11	3	Nasopharyngeal fluid	IgG4.RBDv	IgG CoV-2 RBD	0.007080078	AU/mL
MF2	3	Nasopharyngeal fluid	CD40.RBDv	IgG CoV-2 RBD	0.200332769	AU/mL
MF3	3	Nasopharyngeal fluid	CD40.RBDv	IgG CoV-2 RBD	0.564977191	AU/mL
MF4	3	Nasopharyngeal fluid	CD40.RBDv	IgG CoV-2 RBD	3.002893101	AU/mL
MF5	3	Nasopharyngeal fluid	CD40.RBDv	IgG CoV-2 RBD	1.041414863	AU/mL
MF6	3	Nasopharyngeal fluid	CD40.RBDv	IgG CoV-2 RBD	0.982547831	AU/mL
MF7	3	Nasopharyngeal fluid	CD40.RBDv	IgG CoV-2 RBD	1.596345576	AU/mL
MF8	3	Nasopharyngeal fluid	CD40.RBDv	IgG CoV-2 RBD	2.75802482	AU/mL
MF9	3	Nasopharyngeal fluid	IgG4.RBDv	IgG CoV-2 RBD	0.102843183	AU/mL

## Sheet: Fig. 2d
Animal ID	Week post immunization	Fluids	group	Measure name	Value	Unit
MF1	3	BAL supernatant	CD40.RBDv	IgA CoV-2 RBD	1.59303	AU/mL
MF2	3	BAL supernatant	CD40.RBDv	IgA CoV-2 RBD	1.61701	AU/mL
MF3	3	BAL supernatant	CD40.RBDv	IgA CoV-2 RBD	0.827659	AU/mL
MF4	3	BAL supernatant	CD40.RBDv	IgA CoV-2 RBD	5.18165	AU/mL
MF5	3	BAL supernatant	CD40.RBDv	IgA CoV-2 RBD	2.33125	AU/mL
MF6	3	BAL supernatant	CD40.RBDv	IgA CoV-2 RBD	0.632649	AU/mL
MF9	3	BAL supernatant	IgG4.RBDv	IgA CoV-2 RBD	0.776132	AU/mL
MF10	3	BAL supernatant	IgG4.RBDv	IgA CoV-2 RBD	1.07607	AU/mL
MF11	3	BAL supernatant	IgG4.RBDv	IgA CoV-2 RBD	1.58216	AU/mL
MF8	3	BAL supernatant	CD40.RBDv	IgA CoV-2 RBD	1.51438	AU/mL
MF7	3	BAL supernatant	CD40.RBDv	IgA CoV-2 RBD	2.90194	AU/mL
MF1	3	Nasopharyngeal fluid	CD40.RBDv	IgA CoV-2 RBD	0.209763	AU/mL
MF2	3	Nasopharyngeal fluid	CD40.RBDv	IgA CoV-2 RBD	0.317218	AU/mL
MF3	3	Nasopharyngeal fluid	CD40.RBDv	IgA CoV-2 RBD	0.698334	AU/mL
MF4	3	Nasopharyngeal fluid	CD40.RBDv	IgA CoV-2 RBD	0.721872	AU/mL
MF5	3	Nasopharyngeal fluid	CD40.RBDv	IgA CoV-2 RBD	2.32088	AU/mL
MF6	3	Nasopharyngeal fluid	CD40.RBDv	IgA CoV-2 RBD	0.754359	AU/mL
MF9	3	Nasopharyngeal fluid	IgG4.RBDv	IgA CoV-2 RBD	0.324624	AU/mL
MF10	3	Nasopharyngeal fluid	IgG4.RBDv	IgA CoV-2 RBD	0.202358	AU/mL
MF11	3	Nasopharyngeal fluid	IgG4.RBDv	IgA CoV-2 RBD	0.474393	AU/mL
MF8	3	Nasopharyngeal fluid	CD40.RBDv	IgA CoV-2 RBD	0.94263	AU/mL
MF7	3	Nasopharyngeal fluid	CD40.RBDv	IgA CoV-2 RBD	0.732249	AU/mL

## Sheet: Fig. S4a
Animal ID	Week post immunization	Fluids	group	Measure name	Value	Unit
MF1	-1	serum	CD40.RBDv	IgG CoV-2 RBD K417N E484K N501Y (Beta)	117.80535593	AU/mL
MF1	-1	serum	CD40.RBDv	IgG CoV-2 RBD L452R T478K (Delta)	45.351410136	AU/mL
MF1	-1	serum	CD40.RBDv	IgG CoV-2 RBD N501Y (Alpha)	76.381595193	AU/mL
MF1	2	serum	CD40.RBDv	IgG CoV-2 RBD K417N E484K N501Y (Beta)	254.501754031	AU/mL
MF1	2	serum	CD40.RBDv	IgG CoV-2 RBD L452R T478K (Delta)	388.889254386	AU/mL
MF1	2	serum	CD40.RBDv	IgG CoV-2 RBD N501Y (Alpha)	421.105247996	AU/mL
MF1	4	serum	CD40.RBDv	IgG CoV-2 RBD K417N E484K N501Y (Beta)	3 168.418858246	AU/mL
MF1	4	serum	CD40.RBDv	IgG CoV-2 RBD L452R T478K (Delta)	4 706.188086924	AU/mL
MF1	4	serum	CD40.RBDv	IgG CoV-2 RBD N501Y (Alpha)	4 017.987868725	AU/mL
MF10	-1	serum	IgG4.RBDv	IgG CoV-2 RBD K417N E484K N501Y (Beta)	213.396518794	AU/mL
MF10	-1	serum	IgG4.RBDv	IgG CoV-2 RBD L452R T478K (Delta)	117.030119884	AU/mL
MF10	-1	serum	IgG4.RBDv	IgG CoV-2 RBD N501Y (Alpha)	193.660856609	AU/mL
MF10	2	serum	IgG4.RBDv	IgG CoV-2 RBD K417N E484K N501Y (Beta)	89.238198581	AU/mL
MF10	2	serum	IgG4.RBDv	IgG CoV-2 RBD L452R T478K (Delta)	187.054982681	AU/mL
MF10	2	serum	IgG4.RBDv	IgG CoV-2 RBD N501Y (Alpha)	379.999239409	AU/mL
MF10	4	serum	IgG4.RBDv	IgG CoV-2 RBD K417N E484K N501Y (Beta)	86.818658106	AU/mL
MF10	4	serum	IgG4.RBDv	IgG CoV-2 RBD L452R T478K (Delta)	238.50189993	AU/mL
MF10	4	serum	IgG4.RBDv	IgG CoV-2 RBD N501Y (Alpha)	378.391186651	AU/mL
MF10	6	serum	IgG4.RBDv	IgG CoV-2 RBD K417N E484K N501Y (Beta)	66.553067038	AU/mL
MF10	6	serum	IgG4.RBDv	IgG CoV-2 RBD L452R T478K (Delta)	124.901803001	AU/mL
MF10	6	serum	IgG4.RBDv	IgG CoV-2 RBD N501Y (Alpha)	194.071910598	AU/mL
MF10	9	serum	IgG4.RBDv	IgG CoV-2 RBD K417N E484K N501Y (Beta)	64.638794579	AU/mL
MF10	9	serum	IgG4.RBDv	IgG CoV-2 RBD L452R T478K (Delta)	110.132532329	AU/mL
MF10	9	serum	IgG4.RBDv	IgG CoV-2 RBD N501Y (Alpha)	180.646600116	AU/mL
MF10	12	serum	IgG4.RBDv	IgG CoV-2 RBD K417N E484K N501Y (Beta)	89.4926	AU/mL
MF10	12	serum	IgG4.RBDv	IgG CoV-2 RBD L452R T478K (Delta)	100.462	AU/mL
MF10	12	serum	IgG4.RBDv	IgG CoV-2 RBD N501Y (Alpha)	161.159	AU/mL
MF10	15	serum	IgG4.RBDv	IgG CoV-2 RBD K417N E484K N501Y (Beta)	111.168	AU/mL
MF10	15	serum	IgG4.RBDv	IgG CoV-2 RBD L452R T478K (Delta)	120.61	AU/mL
MF10	15	serum	IgG4.RBDv	IgG CoV-2 RBD N501Y (Alpha)	204.577	AU/mL
MF10	18	serum	IgG4.RBDv	IgG CoV-2 RBD K417N E484K N501Y (Beta)	108.7772446	AU/mL
MF10	18	serum	IgG4.RBDv	IgG CoV-2 RBD L452R T478K (Delta)	88.43737578	AU/mL
MF10	18	serum	IgG4.RBDv	IgG CoV-2 RBD N501Y (Alpha)	158.5018565	AU/mL
MF10	22	serum	IgG4.RBDv	IgG CoV-2 RBD K417N E484K N501Y (Beta)	63.6466	AU/mL
MF10	22	serum	IgG4.RBDv	IgG CoV-2 RBD L452R T478K (Delta)	91.6535	AU/mL
MF10	22	serum	IgG4.RBDv	IgG CoV-2 RBD N501Y (Alpha)	165.405	AU/mL
MF10	26	serum	IgG4.RBDv	IgG CoV-2 RBD K417N E484K N501Y (Beta)	82.7595	AU/mL
MF10	26	serum	IgG4.RBDv	IgG CoV-2 RBD L452R T478K (Delta)	84.712	AU/mL
MF10	26	serum	IgG4.RBDv	IgG CoV-2 RBD N501Y (Alpha)	133.381	AU/mL
MF10	53	serum	IgG4.RBDv	IgG CoV-2 RBD K417N E484K N501Y (Beta)	68.6049	AU/mL
MF10	53	serum	IgG4.RBDv	IgG CoV-2 RBD L452R T478K (Delta)	102.493	AU/mL
MF10	53	serum	IgG4.RBDv	IgG CoV-2 RBD N501Y (Alpha)	215.657	AU/mL
MF11	-1	serum	IgG4.RBDv	IgG CoV-2 RBD K417N E484K N501Y (Beta)	135.431271961	AU/mL
MF11	-1	serum	IgG4.RBDv	IgG CoV-2 RBD L452R T478K (Delta)	64.827927915	AU/mL
MF11	-1	serum	IgG4.RBDv	IgG CoV-2 RBD N501Y (Alpha)	115.858410366	AU/mL
MF11	2	serum	IgG4.RBDv	IgG CoV-2 RBD K417N E484K N501Y (Beta)	98.501720272	AU/mL
MF11	2	serum	IgG4.RBDv	IgG CoV-2 RBD L452R T478K (Delta)	63.675763099	AU/mL
MF11	2	serum	IgG4.RBDv	IgG CoV-2 RBD N501Y (Alpha)	111.753839967	AU/mL
MF11	4	serum	IgG4.RBDv	IgG CoV-2 RBD K417N E484K N501Y (Beta)	50.004072213	AU/mL
MF11	4	serum	IgG4.RBDv	IgG CoV-2 RBD L452R T478K (Delta)	34.615135453	AU/mL
MF11	4	serum	IgG4.RBDv	IgG CoV-2 RBD N501Y (Alpha)	64.566898466	AU/mL
MF11	6	serum	IgG4.RBDv	IgG CoV-2 RBD K417N E484K N501Y (Beta)	38.673768966	AU/mL
MF11	6	serum	IgG4.RBDv	IgG CoV-2 RBD L452R T478K (Delta)	31.064878521	AU/mL
MF11	6	serum	IgG4.RBDv	IgG CoV-2 RBD N501Y (Alpha)	59.321711103	AU/mL
MF11	9	serum	IgG4.RBDv	IgG CoV-2 RBD K417N E484K N501Y (Beta)	47.310864024	AU/mL
MF11	9	serum	IgG4.RBDv	IgG CoV-2 RBD L452R T478K (Delta)	31.152995881	AU/mL
MF11	9	serum	IgG4.RBDv	IgG CoV-2 RBD N501Y (Alpha)	61.558135824	AU/mL
MF11	12	serum	IgG4.RBDv	IgG CoV-2 RBD K417N E484K N501Y (Beta)	57.5726	AU/mL
MF11	12	serum	IgG4.RBDv	IgG CoV-2 RBD L452R T478K (Delta)	34.1609	AU/mL
MF11	12	serum	IgG4.RBDv	IgG CoV-2 RBD N501Y (Alpha)	80.3735	AU/mL
MF11	15	serum	IgG4.RBDv	IgG CoV-2 RBD K417N E484K N501Y (Beta)	63.2615	AU/mL
MF11	15	serum	IgG4.RBDv	IgG CoV-2 RBD L452R T478K (Delta)	35.1891	AU/mL
MF11	15	serum	IgG4.RBDv	IgG CoV-2 RBD N501Y (Alpha)	81.8503	AU/mL
MF11	18	serum	IgG4.RBDv	IgG CoV-2 RBD K417N E484K N501Y (Beta)	62.95775334	AU/mL
MF11	18	serum	IgG4.RBDv	IgG CoV-2 RBD L452R T478K (Delta)	39.22113037	AU/mL
MF11	18	serum	IgG4.RBDv	IgG CoV-2 RBD N501Y (Alpha)	83.26278179	AU/mL
MF11	22	serum	IgG4.RBDv	IgG CoV-2 RBD K417N E484K N501Y (Beta)	46.2427	AU/mL
MF11	22	serum	IgG4.RBDv	IgG CoV-2 RBD L452R T478K (Delta)	37.3411	AU/mL
MF11	22	serum	IgG4.RBDv	IgG CoV-2 RBD N501Y (Alpha)	78.2565	AU/mL
MF11	26	serum	IgG4.RBDv	IgG CoV-2 RBD K417N E484K N501Y (Beta)	60.7551	AU/mL
MF11	26	serum	IgG4.RBDv	IgG CoV-2 RBD L452R T478K (Delta)	32.2757	AU/mL
MF11	26	serum	IgG4.RBDv	IgG CoV-2 RBD N501Y (Alpha)	77.3776	AU/mL
MF11	53	serum	IgG4.RBDv	IgG CoV-2 RBD K417N E484K N501Y (Beta)	45.001	AU/mL
MF11	53	serum	IgG4.RBDv	IgG CoV-2 RBD L452R T478K (Delta)	36.2216	AU/mL
MF11	53	serum	IgG4.RBDv	IgG CoV-2 RBD N501Y (Alpha)	72.7396	AU/mL
MF2	-1	serum	CD40.RBDv	IgG CoV-2 RBD K417N E484K N501Y (Beta)	103.316162734	AU/mL
MF2	-1	serum	CD40.RBDv	IgG CoV-2 RBD L452R T478K (Delta)	35.551220094	AU/mL
MF2	-1	serum	CD40.RBDv	IgG CoV-2 RBD N501Y (Alpha)	55.583467762	AU/mL
MF2	2	serum	CD40.RBDv	IgG CoV-2 RBD K417N E484K N501Y (Beta)	383.579688215	AU/mL
MF2	2	serum	CD40.RBDv	IgG CoV-2 RBD L452R T478K (Delta)	591.04521308	AU/mL
MF2	2	serum	CD40.RBDv	IgG CoV-2 RBD N501Y (Alpha)	648.521301547	AU/mL
MF2	4	serum	CD40.RBDv	IgG CoV-2 RBD K417N E484K N501Y (Beta)	1 808.849008493	AU/mL
MF2	4	serum	CD40.RBDv	IgG CoV-2 RBD L452R T478K (Delta)	2 715.506099862	AU/mL
MF2	4	serum	CD40.RBDv	IgG CoV-2 RBD N501Y (Alpha)	3 077.138874918	AU/mL
MF3	-1	serum	CD40.RBDv	IgG CoV-2 RBD K417N E484K N501Y (Beta)	107.601020045	AU/mL
MF3	-1	serum	CD40.RBDv	IgG CoV-2 RBD L452R T478K (Delta)	54.27884446	AU/mL
MF3	-1	serum	CD40.RBDv	IgG CoV-2 RBD N501Y (Alpha)	70.749517624	AU/mL
MF3	2	serum	CD40.RBDv	IgG CoV-2 RBD K417N E484K N501Y (Beta)	897.30797576	AU/mL
MF3	2	serum	CD40.RBDv	IgG CoV-2 RBD L452R T478K (Delta)	1 477.872575347	AU/mL
MF3	2	serum	CD40.RBDv	IgG CoV-2 RBD N501Y (Alpha)	1 404.945721715	AU/mL
MF3	4	serum	CD40.RBDv	IgG CoV-2 RBD K417N E484K N501Y (Beta)	2 239.742134258	AU/mL
MF3	4	serum	CD40.RBDv	IgG CoV-2 RBD L452R T478K (Delta)	2 792.044804388	AU/mL
MF3	4	serum	CD40.RBDv	IgG CoV-2 RBD N501Y (Alpha)	2 782.754939599	AU/mL
MF4	-1	serum	CD40.RBDv	IgG CoV-2 RBD K417N E484K N501Y (Beta)	103.023813372	AU/mL
MF4	-1	serum	CD40.RBDv	IgG CoV-2 RBD L452R T478K (Delta)	43.410835159	AU/mL
MF4	-1	serum	CD40.RBDv	IgG CoV-2 RBD N501Y (Alpha)	63.16417363	AU/mL
MF4	2	serum	CD40.RBDv	IgG CoV-2 RBD K417N E484K N501Y (Beta)	1 179.246209571	AU/mL
MF4	2	serum	CD40.RBDv	IgG CoV-2 RBD L452R T478K (Delta)	3 703.687596916	AU/mL
MF4	2	serum	CD40.RBDv	IgG CoV-2 RBD N501Y (Alpha)	3 148.299063411	AU/mL
MF4	4	serum	CD40.RBDv	IgG CoV-2 RBD K417N E484K N501Y (Beta)	6 167.025455244	AU/mL
MF4	4	serum	CD40.RBDv	IgG CoV-2 RBD L452R T478K (Delta)	10 832.467386173	AU/mL
MF4	4	serum	CD40.RBDv	IgG CoV-2 RBD N501Y (Alpha)	9 265.717719590	AU/mL
MF5	-1	serum	CD40.RBDv	IgG CoV-2 RBD K417N E484K N501Y (Beta)	221.130138723	AU/mL
MF5	-1	serum	CD40.RBDv	IgG CoV-2 RBD L452R T478K (Delta)	78.56218183	AU/mL
MF5	-1	serum	CD40.RBDv	IgG CoV-2 RBD N501Y (Alpha)	129.257393412	AU/mL
MF5	2	serum	CD40.RBDv	IgG CoV-2 RBD K417N E484K N501Y (Beta)	1 083.523343855	AU/mL
MF5	2	serum	CD40.RBDv	IgG CoV-2 RBD L452R T478K (Delta)	2 132.992423132	AU/mL
MF5	2	serum	CD40.RBDv	IgG CoV-2 RBD N501Y (Alpha)	2 233.973815385	AU/mL
MF5	4	serum	CD40.RBDv	IgG CoV-2 RBD K417N E484K N501Y (Beta)	3 636.859819059	AU/mL
MF5	4	serum	CD40.RBDv	IgG CoV-2 RBD L452R T478K (Delta)	5 724.281318240	AU/mL
MF5	4	serum	CD40.RBDv	IgG CoV-2 RBD N501Y (Alpha)	5 357.544924559	AU/mL
MF6	-1	serum	CD40.RBDv	IgG CoV-2 RBD K417N E484K N501Y (Beta)	122.945775063	AU/mL
MF6	-1	serum	CD40.RBDv	IgG CoV-2 RBD L452R T478K (Delta)	69.561218645	AU/mL
MF6	-1	serum	CD40.RBDv	IgG CoV-2 RBD N501Y (Alpha)	98.834096901	AU/mL
MF6	2	serum	CD40.RBDv	IgG CoV-2 RBD K417N E484K N501Y (Beta)	203.471865244	AU/mL
MF6	2	serum	CD40.RBDv	IgG CoV-2 RBD L452R T478K (Delta)	1 241.698292669	AU/mL
MF6	2	serum	CD40.RBDv	IgG CoV-2 RBD N501Y (Alpha)	970.347158053	AU/mL
MF6	4	serum	CD40.RBDv	IgG CoV-2 RBD K417N E484K N501Y (Beta)	1 222.698133230	AU/mL
MF6	4	serum	CD40.RBDv	IgG CoV-2 RBD L452R T478K (Delta)	2 603.029486591	AU/mL
MF6	4	serum	CD40.RBDv	IgG CoV-2 RBD N501Y (Alpha)	2 134.925878794	AU/mL
MF7	2	serum	CD40.RBDv	IgG CoV-2 RBD K417N E484K N501Y (Beta)	228.376	AU/mL
MF7	2	serum	CD40.RBDv	IgG CoV-2 RBD L452R T478K (Delta)	418.648	AU/mL
MF7	2	serum	CD40.RBDv	IgG CoV-2 RBD N501Y (Alpha)	2 239.67	AU/mL
MF7	4	serum	CD40.RBDv	IgG CoV-2 RBD K417N E484K N501Y (Beta)	664.325	AU/mL
MF7	4	serum	CD40.RBDv	IgG CoV-2 RBD L452R T478K (Delta)	1 267.88	AU/mL
MF7	4	serum	CD40.RBDv	IgG CoV-2 RBD N501Y (Alpha)	3 163.18	AU/mL
MF7	6	serum	CD40.RBDv	IgG CoV-2 RBD K417N E484K N501Y (Beta)	734.466	AU/mL
MF7	6	serum	CD40.RBDv	IgG CoV-2 RBD L452R T478K (Delta)	1 194.43	AU/mL
MF7	6	serum	CD40.RBDv	IgG CoV-2 RBD N501Y (Alpha)	3 609.68	AU/mL
MF7	12	serum	CD40.RBDv	IgG CoV-2 RBD K417N E484K N501Y (Beta)	615.312	AU/mL
MF7	12	serum	CD40.RBDv	IgG CoV-2 RBD L452R T478K (Delta)	706.695	AU/mL
MF7	12	serum	CD40.RBDv	IgG CoV-2 RBD N501Y (Alpha)	1 491.13	AU/mL
MF7	15	serum	CD40.RBDv	IgG CoV-2 RBD K417N E484K N501Y (Beta)	428.372	AU/mL
MF7	15	serum	CD40.RBDv	IgG CoV-2 RBD L452R T478K (Delta)	608.535	AU/mL
MF7	15	serum	CD40.RBDv	IgG CoV-2 RBD N501Y (Alpha)	1 292.48	AU/mL
MF7	18	serum	CD40.RBDv	IgG CoV-2 RBD K417N E484K N501Y (Beta)	427.6308994	AU/mL
MF7	18	serum	CD40.RBDv	IgG CoV-2 RBD L452R T478K (Delta)	451.3042869	AU/mL
MF7	18	serum	CD40.RBDv	IgG CoV-2 RBD N501Y (Alpha)	1 023.760923	AU/mL
MF7	22	serum	CD40.RBDv	IgG CoV-2 RBD K417N E484K N501Y (Beta)	424.644	AU/mL
MF7	22	serum	CD40.RBDv	IgG CoV-2 RBD L452R T478K (Delta)	554.949	AU/mL
MF7	22	serum	CD40.RBDv	IgG CoV-2 RBD N501Y (Alpha)	1 167.4	AU/mL
MF7	26	serum	CD40.RBDv	IgG CoV-2 RBD K417N E484K N501Y (Beta)	359.123	AU/mL
MF7	26	serum	CD40.RBDv	IgG CoV-2 RBD L452R T478K (Delta)	480.946	AU/mL
MF7	26	serum	CD40.RBDv	IgG CoV-2 RBD N501Y (Alpha)	1 065.59	AU/mL
MF7	53	serum	CD40.RBDv	IgG CoV-2 RBD K417N E484K N501Y (Beta)	436.7129178	AU/mL
MF7	53	serum	CD40.RBDv	IgG CoV-2 RBD L452R T478K (Delta)	420.7587695	AU/mL
MF7	53	serum	CD40.RBDv	IgG CoV-2 RBD N501Y (Alpha)	668.3909183	AU/mL
MF7	-1	serum	CD40.RBDv	IgG CoV-2 RBD K417N E484K N501Y (Beta)	53.0857	AU/mL
MF7	-1	serum	CD40.RBDv	IgG CoV-2 RBD L452R T478K (Delta)	35.1891	AU/mL
MF7	-1	serum	CD40.RBDv	IgG CoV-2 RBD N501Y (Alpha)	177.527	AU/mL
MF8	2	serum	CD40.RBDv	IgG CoV-2 RBD K417N E484K N501Y (Beta)	284.334	AU/mL
MF8	2	serum	CD40.RBDv	IgG CoV-2 RBD L452R T478K (Delta)	868.501	AU/mL
MF8	2	serum	CD40.RBDv	IgG CoV-2 RBD N501Y (Alpha)	517.404	AU/mL
MF8	4	serum	CD40.RBDv	IgG CoV-2 RBD K417N E484K N501Y (Beta)	1 409.49	AU/mL
MF8	4	serum	CD40.RBDv	IgG CoV-2 RBD L452R T478K (Delta)	2 005.25	AU/mL
MF8	4	serum	CD40.RBDv	IgG CoV-2 RBD N501Y (Alpha)	1 915.38	AU/mL
MF8	6	serum	CD40.RBDv	IgG CoV-2 RBD K417N E484K N501Y (Beta)	1 147.59	AU/mL
MF8	6	serum	CD40.RBDv	IgG CoV-2 RBD L452R T478K (Delta)	1 736.88	AU/mL
MF8	6	serum	CD40.RBDv	IgG CoV-2 RBD N501Y (Alpha)	1 512.31	AU/mL
MF8	12	serum	CD40.RBDv	IgG CoV-2 RBD K417N E484K N501Y (Beta)	642.675	AU/mL
MF8	12	serum	CD40.RBDv	IgG CoV-2 RBD L452R T478K (Delta)	903.396	AU/mL
MF8	12	serum	CD40.RBDv	IgG CoV-2 RBD N501Y (Alpha)	935.443	AU/mL
MF8	15	serum	CD40.RBDv	IgG CoV-2 RBD K417N E484K N501Y (Beta)	437.212	AU/mL
MF8	15	serum	CD40.RBDv	IgG CoV-2 RBD L452R T478K (Delta)	733.577	AU/mL
MF8	15	serum	CD40.RBDv	IgG CoV-2 RBD N501Y (Alpha)	656.87	AU/mL
MF8	18	serum	CD40.RBDv	IgG CoV-2 RBD K417N E484K N501Y (Beta)	409.5785602	AU/mL
MF8	18	serum	CD40.RBDv	IgG CoV-2 RBD L452R T478K (Delta)	497.7088944	AU/mL
MF8	18	serum	CD40.RBDv	IgG CoV-2 RBD N501Y (Alpha)	524.5382479	AU/mL
MF8	22	serum	CD40.RBDv	IgG CoV-2 RBD K417N E484K N501Y (Beta)	346.105	AU/mL
MF8	22	serum	CD40.RBDv	IgG CoV-2 RBD L452R T478K (Delta)	476.636	AU/mL
MF8	22	serum	CD40.RBDv	IgG CoV-2 RBD N501Y (Alpha)	480.955	AU/mL
MF8	26	serum	CD40.RBDv	IgG CoV-2 RBD K417N E484K N501Y (Beta)	277.716	AU/mL
MF8	26	serum	CD40.RBDv	IgG CoV-2 RBD L452R T478K (Delta)	382.287	AU/mL
MF8	26	serum	CD40.RBDv	IgG CoV-2 RBD N501Y (Alpha)	404.443	AU/mL
MF8	53	serum	CD40.RBDv	IgG CoV-2 RBD K417N E484K N501Y (Beta)	337.411305	AU/mL
MF8	53	serum	CD40.RBDv	IgG CoV-2 RBD L452R T478K (Delta)	542.3713331	AU/mL
MF8	53	serum	CD40.RBDv	IgG CoV-2 RBD N501Y (Alpha)	612.9565851	AU/mL
MF8	-1	serum	CD40.RBDv	IgG CoV-2 RBD K417N E484K N501Y (Beta)	52.1204	AU/mL
MF8	-1	serum	CD40.RBDv	IgG CoV-2 RBD L452R T478K (Delta)	205.743	AU/mL
MF8	-1	serum	CD40.RBDv	IgG CoV-2 RBD N501Y (Alpha)	68.3776	AU/mL
MF9	-1	serum	IgG4.RBDv	IgG CoV-2 RBD K417N E484K N501Y (Beta)	132.143924989	AU/mL
MF9	-1	serum	IgG4.RBDv	IgG CoV-2 RBD L452R T478K (Delta)	64.48976772	AU/mL
MF9	-1	serum	IgG4.RBDv	IgG CoV-2 RBD N501Y (Alpha)	108.253159537	AU/mL
MF9	2	serum	IgG4.RBDv	IgG CoV-2 RBD K417N E484K N501Y (Beta)	70.146224773	AU/mL
MF9	2	serum	IgG4.RBDv	IgG CoV-2 RBD L452R T478K (Delta)	61.789534643	AU/mL
MF9	2	serum	IgG4.RBDv	IgG CoV-2 RBD N501Y (Alpha)	120.871602694	AU/mL
MF9	4	serum	IgG4.RBDv	IgG CoV-2 RBD K417N E484K N501Y (Beta)	55.983155941	AU/mL
MF9	4	serum	IgG4.RBDv	IgG CoV-2 RBD L452R T478K (Delta)	44.821884758	AU/mL
MF9	4	serum	IgG4.RBDv	IgG CoV-2 RBD N501Y (Alpha)	102.308539064	AU/mL
MF9	6	serum	IgG4.RBDv	IgG CoV-2 RBD K417N E484K N501Y (Beta)	52.666007779	AU/mL
MF9	6	serum	IgG4.RBDv	IgG CoV-2 RBD L452R T478K (Delta)	42.911833997	AU/mL
MF9	6	serum	IgG4.RBDv	IgG CoV-2 RBD N501Y (Alpha)	81.762050773	AU/mL
MF9	9	serum	IgG4.RBDv	IgG CoV-2 RBD K417N E484K N501Y (Beta)	52.816733199	AU/mL
MF9	9	serum	IgG4.RBDv	IgG CoV-2 RBD L452R T478K (Delta)	45.631737124	AU/mL
MF9	9	serum	IgG4.RBDv	IgG CoV-2 RBD N501Y (Alpha)	81.479975324	AU/mL
MF9	12	serum	IgG4.RBDv	IgG CoV-2 RBD K417N E484K N501Y (Beta)	82.4709	AU/mL
MF9	12	serum	IgG4.RBDv	IgG CoV-2 RBD L452R T478K (Delta)	55.1112	AU/mL
MF9	12	serum	IgG4.RBDv	IgG CoV-2 RBD N501Y (Alpha)	123.001	AU/mL
MF9	15	serum	IgG4.RBDv	IgG CoV-2 RBD K417N E484K N501Y (Beta)	78.0446	AU/mL
MF9	15	serum	IgG4.RBDv	IgG CoV-2 RBD L452R T478K (Delta)	46.9623	AU/mL
MF9	15	serum	IgG4.RBDv	IgG CoV-2 RBD N501Y (Alpha)	101.541	AU/mL
MF9	18	serum	IgG4.RBDv	IgG CoV-2 RBD K417N E484K N501Y (Beta)	58.81063778	AU/mL
MF9	18	serum	IgG4.RBDv	IgG CoV-2 RBD L452R T478K (Delta)	32.85951958	AU/mL
MF9	18	serum	IgG4.RBDv	IgG CoV-2 RBD N501Y (Alpha)	65.73842482	AU/mL
MF9	22	serum	IgG4.RBDv	IgG CoV-2 RBD K417N E484K N501Y (Beta)	45.197	AU/mL
MF9	22	serum	IgG4.RBDv	IgG CoV-2 RBD L452R T478K (Delta)	49.9067	AU/mL
MF9	22	serum	IgG4.RBDv	IgG CoV-2 RBD N501Y (Alpha)	92.8003	AU/mL
MF9	26	serum	IgG4.RBDv	IgG CoV-2 RBD K417N E484K N501Y (Beta)	52.9409	AU/mL
MF9	26	serum	IgG4.RBDv	IgG CoV-2 RBD L452R T478K (Delta)	36.8047	AU/mL
MF9	26	serum	IgG4.RBDv	IgG CoV-2 RBD N501Y (Alpha)	81.112	AU/mL
MF9	53	serum	IgG4.RBDv	IgG CoV-2 RBD K417N E484K N501Y (Beta)	33.6237	AU/mL
MF9	53	serum	IgG4.RBDv	IgG CoV-2 RBD L452R T478K (Delta)	55.7821	AU/mL
MF9	53	serum	IgG4.RBDv	IgG CoV-2 RBD N501Y (Alpha)	89.9011	AU/mL

[truncated: 63 more sheets: Fig. S4b, Fig. S4c, Fig 3a, Fig3b-3f & S5d, Fig 3d-3h & S5e, Fig. 3c, Fig. S5b, Fig. 3e, Fig 3g, Fig. S5c, Fig. S5f, Fig. S5g, Fig. S5h-i, Fig. S6a, Fig. S6b, Fig. S6c, Fig. S6d, Fig. S6e, Fig 4a,  Fig. 4b & S7c …]
